# Supplementary material for: A Renewed Appreciation of Helicoverpa armigera Nucleopolyhedrovirus BJ (Formerly Helicoverpa assulta Nucleopolyhedrovirus) with Whole Genome Sequencing
Source: Viruses. 2022 Mar 16;14(3):618. doi: 10.3390/v14030618 (PMC8951894; doi:10.3390/v14030618)
Supplement: Supplementary file 1 [file viruses-14-00618-s001.zip]

Archive with 1 entries (1 files):
- viruses-1586437-supplementary.pdf
